# Supplementary material for: Investigation of the transcriptional impact of rare germline JAK/STAT variants found in a Tyrolean alpine community
Source: BMC Genomics. 2025 Dec 1;27:8. doi: 10.1186/s12864-025-12307-0 (PMC12771743; doi:10.1186/s12864-025-12307-0)
Supplement: Supplementary file 1 — Supplementary Material 1. [file 12864_2025_12307_MOESM1_ESM.xlsx]

## Sheet: Participant information
Table S1. Cohort information including age, sex and response to SARS-CoV-2 exposure.
Sample	Age	Sex	Response to SARS-CoV-2 Exposure
1	27	Male	Asymptomatic SARS-CoV-2 Infection
12	26	Female	Seronegative
13	59	Female	Seronegative
16	24	Female	Seronegative
17	28	Male	Seronegative
20	56	Male	Asymptomatic SARS-CoV-2 Infection
21	24	Male	Seronegative
28	32	Female	Seronegative
29	26	Female	Seronegative
53	34	Female	Seronegative
57	26	Male	Asymptomatic SARS-CoV-2 Infection
59	56	Male	Seronegative
63	86	Male	Seronegative
72	28	Male	Asymptomatic SARS-CoV-2 Infection
74	60	Female	Asymptomatic SARS-CoV-2 Infection
76	63	Female	Seronegative
85	36	Male	Asymptomatic SARS-CoV-2 Infection
88	59	Female	Seronegative
100	31	Female	Asymptomatic SARS-CoV-2 Infection
103	53	Female	Seronegative
110	29	Male	Seronegative
123	31	Male	Seronegative
128	10	Female	Asymptomatic SARS-CoV-2 Infection
142	31	Female	Seronegative
143	24	Female	Seronegative
144	59	Female	Seronegative
151	14	Female	Seronegative
209	36	Female	Seronegative
342	49	Male	Seronegative
343	53	Male	Asymptomatic SARS-CoV-2 Infection
346	23	Male	Seronegative
352	44	Female	Seronegative
354	42	Male	Asymptomatic SARS-CoV-2 Infection
355	20	Male	Asymptomatic SARS-CoV-2 Infection
358	51	Female	Asymptomatic SARS-CoV-2 Infection
361	21	Male	Asymptomatic SARS-CoV-2 Infection
362	57	Male	Seronegative
366	60	Female	Seronegative
368	65	Female	Seronegative
372	62	Female	Asymptomatic SARS-CoV-2 Infection
374	64	Male	Asymptomatic SARS-CoV-2 Infection
375	47	Female	Seronegative
376	52	Male	Seronegative
377	45	Female	Seronegative
378	24	Female	Asymptomatic SARS-CoV-2 Infection
383	51	Female	Asymptomatic SARS-CoV-2 Infection
393	71	Male	Seronegative
398	54	Female	Seronegative
399	60	Male	Asymptomatic SARS-CoV-2 Infection
403	68	Male	Seronegative
405	49	Male	Seronegative
410	58	Male	Seronegative
417	12	Female	Seronegative
418	15	Male	Seronegative
419	5	Male	Seronegative
420	18	Female	Seronegative
421	15	Male	Seronegative
422	14	Female	Seronegative
423	16	Female	Seronegative
424	7	Female	Asymptomatic SARS-CoV-2 Infection
425	16	Male	Seronegative
427	18	Female	Seronegative
428	10	Male	Asymptomatic SARS-CoV-2 Infection
429	8	Male	Seronegative
430	14	Female	Seronegative
431	17	Male	Seronegative
432	10	Male	Seronegative
433	66	Male	Seronegative
434	22	Female	Seronegative
436	46	Male	Seronegative
439	48	Male	Seronegative
444	60	Male	Asymptomatic SARS-CoV-2 Infection
446	58	Female	Seronegative
448	47	Female	Seronegative
765	54	Female	Asymptomatic SARS-CoV-2 Infection
776	56	Male	Asymptomatic SARS-CoV-2 Infection
779	32	Male	Asymptomatic SARS-CoV-2 Infection
797	31	Male	Asymptomatic SARS-CoV-2 Infection
846	20	Male	Asymptomatic SARS-CoV-2 Infection
847	31	Male	Asymptomatic SARS-CoV-2 Infection
862	31	Female	Asymptomatic SARS-CoV-2 Infection
875	47	Female	Asymptomatic SARS-CoV-2 Infection
881	50	Male	Asymptomatic SARS-CoV-2 Infection
883	24	Male	Asymptomatic SARS-CoV-2 Infection
907	3	Male	Asymptomatic SARS-CoV-2 Infection
923	36	Male	Asymptomatic SARS-CoV-2 Infection
932	21	Female	Asymptomatic SARS-CoV-2 Infection
974	8	Male	Asymptomatic SARS-CoV-2 Infection
1069	62	Male	Asymptomatic SARS-CoV-2 Infection
1070	69	Male	Asymptomatic SARS-CoV-2 Infection
1093	51	Male	Asymptomatic SARS-CoV-2 Infection
1109	30	Male	Asymptomatic SARS-CoV-2 Infection
1195	50	Male	Asymptomatic SARS-CoV-2 Infection
1526	53	Male	Asymptomatic SARS-CoV-2 Infection
1560	5	Male	Seronegative
1562	3	Male	Seronegative
1573	5	Male	Seronegative
1574	1	Female	Asymptomatic SARS-CoV-2 Infection
