# Supplementary material for: Investigation of the transcriptional impact of rare germline JAK/STAT variants found in a Tyrolean alpine community
Source: BMC Genomics. 2025 Dec 1;27:8. doi: 10.1186/s12864-025-12307-0 (PMC12771743; doi:10.1186/s12864-025-12307-0)
Supplement: Supplementary file 4 — Supplementary Material 4. [file 12864_2025_12307_MOESM4_ESM.xlsx]

## Sheet: Fold change
Table S4. Fold change values corresponding to Figures 2-4.
	ID	346, 376	1526	974	374	418	923	110	932	76	74	53	128	57, 100, 430, 433, 776, 1560, 1562	354, 448	103	410, 1069	1574	368, 434	372, 847	419, 432	143	881	88	29	444	358, 383, 431	21, 63, 352, 362, 1573	393	377, 421, 875, 883	342, 375, 398, 427	765	1, 59, 72, 142, 420, 422, 423, 425, 1093	20, 399	85
JAK2	L393V
	T636I
	I670V
	I899T
	R1063H
JAK3	V722I
STAT1	V266I
	F364L
	I671T
STAT2	S23L
	M594I
	G825C
	Q826H
STAT3	N5H
TYK2	A53T
	V362F
	G363S
	I684S
	V690L
	A928V
	P1104A
Fold change	NRIR	5.34695	0.360187	0.754763	0.683945	0.963104	4.05409	0.319695	1.25723	4.99216	0.864359	0.566908	0.85467	1.23872	0.87104	0.627766	0.89032	1.21568	1.38079	0.75069	0.549385	1.41608	0.794837	1.34552	2.14923	1.29758	1.15871	1.82011	0.832284	0.901445	0.62958	0.529213	1.37974	1.07327	0.737002
	SIGLEC1	5.13176	0.7528	0.500056	0.741045	1.15823	6.62375	0.523339	1.38259	17.7615	0.658213	0.388379	0.783021	0.803988	2.57421	1.02398	0.493506	0.212608	2.19969	0.65505	0.423034	0.524157	1.7895	0.726702	1.35926	1.28673	2.46995	2.88916	0.77356	0.762907	0.823248	0.883645	1.37449	0.731434	1.27916
	IFI27	4.87307	0.185308	0.865404	0.756527	1.21933	5.3433	1.3359	0.595996	6.93856	0.879835	1.00331	0.953314	1.4307	1.38271	0.4509	0.708681	1.16088	0.985396	0.958672	1.00959	0.542797	0.989814	0.286214	1.56555	4.60026	1.80992	1.70824	0.431536	1.01776	0.881349	1.75612	1.30644	1.79361	1.58351
	RSAD2	4.73426	0.766137	0.731336	0.961034	1.5963	13.6296	0.236929	2.70826	13.3197	1.67874	0.435974	1.3701	0.779187	1.33915	0.820757	1.17584	0.935971	1.58769	0.9649	0.368939	0.541735	0.981889	0.679405	1.63993	3.72416	2.1359	2.33872	0.548594	1.00947	0.688551	0.784408	1.11671	0.98022	0.768009
	CD276	4.09286	2.42447	0.444023	1.09978	0.102964	2.35981	0.126078	1.29962	2.52169	0.0941077	1.64086	0.69293	1.11154	0.492097	3.14632	0.772802	0.155211	1.62698	1.66815	1.79163	2.7054	2.53926	0.114801	2.52875	0.147614	0.3026	1.04431	3.13666	1.48535	0.192884	0.567317	2.57934	1.30078	0.0940963
	OTOF	3.70648	0.865559	0.537588	1.45957	0.755914	4.67022	0.28726	0.907779	27.2134	0.500305	0.483922	0.968015	0.69744	1.33291	0.732565	1.13089	0.353636	2.54206	0.65789	0.294908	0.535419	0.402031	1.4822	0.635877	1.00898	2.43608	1.07446	1.46063	0.9369	0.841641	0.158507	0.885557	0.545081	1.14342
	ISG15	3.69886	0.0561597	1.11079	0.477653	0.136143	8.40418	0.90498	1.47508	14.6539	0.462181	0.0570122	1.27603	0.702238	2.08722	1.0932	0.709281	0.351819	3.41539	0.312259	0.926039	1.2455	1.25283	1.21436	5.44745	1.03168	1.91597	1.67316	0.523125	0.859412	1.15801	3.6072	1.10407	0.595522	1.11976
	LY6E	3.4958	0.396608	0.865601	1.13844	0.736459	3.34915	0.616126	1.17731	8.43887	0.729893	0.499072	1.00309	0.991502	1.14446	0.923343	1.03725	0.537916	1.37471	0.697767	0.925817	0.82397	1.10401	0.911935	1.39503	0.991507	1.56506	1.68367	0.778951	0.832588	0.98055	1.72784	1.11328	0.717912	0.984636
	GHR	3.2589	1.22106	2.01264	1.66168	5.92024	2.6741	0.190495	0.654544	0.175209	0.773012	4.13199	1.04696	0.352327	4.41077	1.18846	2.18606	0.234512	0.418632	2.51113	2.75131	0.187973	2.30197	1.88597	0.14056	2.44853	3.62468	1.09465	4.73923	1.7977	0.471064	0.15767	1.28635	0.16204	2.31874
	IFIT1	3.22293	0.664753	0.734472	0.632371	1.88534	12.0377	0.212827	2.36008	7.70573	1.26885	0.322679	1.4216	0.518521	1.38383	1.28157	1.02109	0.817454	1.72273	0.738381	0.136136	0.618956	1.36789	0.695881	1.19463	2.95934	1.7217	1.73449	0.493349	0.873686	0.655248	0.616218	0.993343	1.26841	0.713332
	IFI44L	3.21307	0.632476	1.05114	0.831018	1.89977	6.82427	0.28741	1.73192	10.6893	1.35902	0.6312	1.23479	0.882616	1.25105	1.02588	0.817543	1.55297	1.18465	0.840554	0.610934	0.834067	1.03651	0.832476	1.31902	1.83105	2.03972	2.29058	0.549529	0.845099	0.613293	0.572488	1.43584	1.01622	1.20001
	HIST1H3E	3.16129	1.38267	2.0891	1.41121	0.359135	3.28037	0.879518	1.01911	1.21341	0.547075	0.233945	1.48191	0.770689	0.870525	0.0309428	1.65913	0.180458	0.888578	2.15561	0.744677	0.867875	0.543053	0.66737	0.432644	1.03956	0.760097	0.915356	0.939139	0.503726	1.38974	0.363982	1.05976	0.510597	2.18803
	LILRB5	3.14673	1.42992	0.580686	2.11512	0.25837	13.3883	0.632747	0.466565	2.66737	0.275506	1.09399	1.06612	0.386683	1.54	0.847151	2.63885	0.324564	2.16037	0.62862	0.448192	0.312186	1.32833	0.816209	0.583602	0.493884	1.74814	0.97176	0.4826	0.508431	0.408288	0.480072	1.1373	1.35897	0.787063
	CMPK2	2.99361	0.638347	0.760445	0.941762	1.00577	5.97861	0.459433	1.40326	7.24598	1.12396	0.566883	1.51411	0.891776	1.23193	1.28209	0.962956	1.19098	1.2837	0.89984	0.555179	0.897715	1.06771	0.975811	1.27013	2.04381	1.36968	1.72321	0.741887	0.90302	0.828387	0.669234	1.24615	1.29739	0.913866
	OAS3	2.91373	0.860047	0.922161	1.02034	1.26175	6.35547	0.370569	1.67246	10.2627	0.953511	0.559093	1.01667	0.878185	1.30023	0.943198	0.879924	0.746108	1.64697	0.962073	0.605642	0.554155	1.23824	0.658643	1.21394	1.72998	1.60975	1.91715	0.872438	0.983093	0.93611	1.04337	1.17114	0.860515	1.23415
	IFI44	2.71947	0.674654	0.909545	1.03661	1.50296	5.31619	0.532529	1.66485	6.36274	1.23042	0.78895	1.36226	0.850871	1.3576	1.20942	0.830584	1.42903	1.2154	0.952169	0.698567	0.932187	1.0707	0.874512	1.18116	1.96442	1.65505	1.57993	0.722748	0.917793	0.71931	0.568505	1.30651	1.31884	1.10607
	IL5	2.65668	2.10398	0.630531	3.25363	1.19233	2.93216	0.162223	1.53794	2.08887	0.484346	1.0356	1.14799	1.3572	0.490486	0.744656	0.890902	2.7959	0.832182	1.85783	1.99638	1.44068	0.0221092	3.54508	2.63336	3.03891	1.86002	1.31603	0.890844	1.9662	2.23136	2.95392	1.34989	0.856557	0.968573
	ETV7	2.56017	0.53711	0.960792	2.83021	0.588314	3.84792	0.0953457	2.20287	1.33491	1.92153	0.211343	1.7243	0.847898	0.612664	1.99382	1.50112	0.521674	3.38844	2.09001	0.338388	0.752667	0.251181	0.897107	1.82915	1.9543	0.933976	1.4136	1.86165	1.25798	0.912993	0.736549	0.973631	1.32609	0.672059
	EXOC3L1	2.5	2.56332	1.76043	0.872074	0.887726	2.33901	1.08702	0.687024	3.99916	0.405687	0.433708	1.09892	2.62501	1.24907	0.623722	0.666129	0.123074	4.21691	1.07034	1.00684	2.14525	2.01351	0.494892	2.00518	0.636346	0.50872	1.46599	1.49233	0.71225	1.5114	2.24927	1.64288	1.64759	0.811274
	USP18	2.47897	0.701298	1.31482	0.900249	0.891367	3.06111	0.58253	0.980506	3.92533	0.901663	0.543134	0.898858	0.961764	1.05892	0.577022	0.836279	1.71357	0.937032	0.870606	1.13386	0.689782	0.82234	0.681174	1.10398	0.739465	1.7111	1.39374	0.606118	0.801484	1.05407	0.979527	0.981815	0.822324	1.03427
	IFITM3	2.47301	0.560283	0.198183	1.05886	0.494904	2.2292	3.92692	0.531464	1.50492	0.267659	0.157414	0.70475	0.637017	0.827581	0.270024	0.660273	0.850996	0.860048	0.605595	0.532096	1.77251	0.498557	1.42022	2.24347	1.35468	1.34698	1.8387	1.32542	1.56125	1.38617	1.00075	0.986006	1.23093	1.30164
	AGRN	2.47098	0.620466	0.900945	0.633271	0.736727	3.78526	1.01488	1.02154	8.64301	0.533078	0.38993	1.32999	1.09101	0.992415	0.948986	0.593813	1.43449	1.70027	0.632508	1.52647	1.33527	1.30897	0.958329	1.55317	0.924184	1.11767	1.62439	0.344027	0.74108	1.07777	1.33778	1.34978	0.727392	1.23435
	OAS1	2.42177	1.40011	0.790923	1.24657	0.980344	3.70334	0.32425	1.336	4.94289	0.866626	0.604884	0.688871	0.822919	1.17337	0.777023	1.28068	0.517399	1.39378	0.914007	0.664074	0.288016	1.12928	0.610634	0.716166	1.42	1.30033	1.94877	1.41274	0.855637	0.960106	1.16996	1.04383	1.03163	0.945442
	IFI6	2.37887	0.44325	0.83139	0.848664	1.03616	6.65116	0.56599	1.88364	6.37844	1.22141	0.493311	1.29217	0.73555	1.65845	1.08693	0.839469	0.660776	1.43564	0.784616	0.45149	0.855263	1.4283	1.00885	1.57418	2.24964	1.49389	1.87565	0.705349	0.977578	0.868177	0.949886	1.08508	1.02962	0.960955
	MT2A	2.29126	0.0825656	0.68045	1.20786	0.276408	2.00908	2.96445	1.07696	3.20962	0.975689	0.512227	1.28607	1.00938	1.42122	0.910758	0.830931	0.617818	1.99896	0.673961	0.57335	1.16317	1.21929	1.20086	4.3575	0.368944	1.40624	1.0577	0.747734	1.06277	1.12447	3.61282	1.01575	0.816	0.827493
	CXCL10	2.28874	1.92249	0.795301	2.00064	1.17493	2.17941	0.0191828	1.53974	0.599873	0.386594	0.551062	0.639957	0.85963	1.31659	0.286178	1.73016	0.118076	1.73867	1.21176	0.576613	0.0946437	0.426391	0.471602	1.03326	0.864983	1.59821	2.24192	1.52745	0.917101	1.37602	1.90526	1.19168	0.999537	0.615612
	SERPING1	2.2361	0.460251	0.618872	1.34826	0.855691	2.12198	0.248594	2.00228	5.93721	1.07346	0.508225	1.76544	0.80147	1.53768	1.03267	1.27733	0.703123	1.93699	0.733043	0.229375	0.514933	0.978799	0.540637	1.24913	2.67723	1.14789	1.3099	1.02856	1.06713	0.801734	0.967568	0.994719	0.845148	0.818798
	OAS2	2.2248	1.46587	0.989616	1.36321	1.35261	3.02801	0.399637	1.12544	3.70801	0.867909	0.718442	0.749875	0.96641	1.23258	0.65641	1.05641	0.724324	1.18	1.10805	0.727135	0.403806	1.07713	0.658128	0.606408	1.1086	1.3254	1.53477	0.93955	0.923027	0.973681	1.25515	0.991288	0.944635	1.05815
	EPSTI1	2.19331	0.612348	0.712763	1.88891	1.20864	3.86718	0.509536	1.43395	4.4973	1.3438	0.642651	0.843036	0.801824	1.12512	0.957489	0.873722	1.08207	1.01937	1.05892	0.65698	0.984448	1.02912	0.634996	1.19243	3.41068	1.31629	1.38467	0.699527	1.0055	0.645863	0.629648	1.26322	0.943345	0.82916
	IFIT3	2.14784	0.872226	0.804963	1.02433	1.15803	5.8714	0.459458	2.34434	7.09136	1.76674	0.528735	1.79196	0.558774	1.07137	1.31948	1.17796	0.966157	1.72222	0.852078	0.138139	0.723591	1.34456	0.726005	1.26666	3.71477	1.4861	1.54101	1.09415	1.04848	0.890383	0.754531	1.01713	1.56699	0.869332
	LINGO3	2.1324	0.907532	0.373964	0.92626	0.942885	2.64997	0.769706	1.21619	2.12382	0.718156	0.460655	0.5836	0.721716	0.80434	2.42908	1.03848	0.47378	1.76439	0.722732	0.698179	1.89879	2.56635	0.700856	3.40763	0.0414412	1.0115	1.29717	0.176119	0.868814	0.932467	1.27415	1.02894	0.700814	0.574455
	HERC5	1.97699	0.802412	0.776108	1.04206	1.38082	6.63407	0.810381	1.72967	4.69427	1.56855	0.788815	1.12632	0.789092	1.30028	1.21757	1.024	0.818476	1.27709	1.03796	0.461663	1.08686	1.37537	0.954531	1.31353	2.1804	1.49006	1.38538	0.767676	1.021	0.728485	0.841174	1.05329	1.28442	1.06315
	XAF1	1.93077	1.28922	1.04028	1.19635	1.15701	2.32516	0.359774	1.37596	2.99346	0.712897	0.574808	0.691372	0.819652	1.38697	0.624253	1.04866	0.791249	1.19534	1.04741	1.03257	0.465421	0.741629	0.632524	0.956309	1.61608	1.35615	1.27671	0.956283	0.896569	0.916763	1.00087	1.06266	0.97752	0.899422
	ODF3B	1.87738	0.490137	0.92457	1.12279	0.18106	2.111	0.817544	1.41876	3.3901	0.755032	0.541807	0.924553	0.783803	2.0983	0.954101	0.942801	0.238819	2.27211	0.601422	0.60695	0.765702	1.65296	1.18602	2.71968	1.29788	1.20424	1.63118	1.36969	0.842758	0.701704	1.70887	1.12185	0.896594	0.858357
	MX1	1.84451	0.743979	0.764715	0.418902	1.28885	5.63034	0.298714	1.37445	4.59259	0.788972	0.541012	1.63571	0.745881	1.68755	1.0815	0.688934	1.12299	1.08566	0.766144	0.479553	0.791547	1.05992	0.757916	1.23189	0.906622	1.3927	1.35657	0.444545	0.761912	0.710587	0.675449	0.86845	1.00604	0.714444
	LAMP3	1.74652	0.873981	1.30414	0.858229	1.81605	3.42201	0.539091	1.19252	3.64127	1.77931	0.705767	1.42209	1.0403	1.04206	0.695983	0.894875	1.78358	1.23567	1.12253	0.874017	1.28833	1.16084	0.720965	1.5476	1.05524	1.26041	1.24396	0.693847	0.831107	0.921285	0.808733	0.893336	0.80616	0.961844
	PLA1A	1.69909	1.15461	0.528641	1.17844	0.53315	2.10715	1.79531	0.618919	0.900681	0.487294	1.82333	0.659988	1.14394	2.0296	0.374595	0.933686	0.200923	0.930204	1.03508	1.35474	0.966298	1.69299	0.594444	1.3247	0.757563	0.788413	1.56788	0.597511	1.43789	1.50711	0.945605	0.882727	0.874309	1.33989
	BCL2L14	1.66122	0.0149716	0.447189	1.93835	0.62013	2.25781	0.276126	0.349038	2.66667	1.59732	2.47884	0.628085	0.863197	0.57422	0.396097	1.28138	0.594877	0.830896	3.93884	0.815361	1.29424	2.1482	0.817136	1.32433	0.969872	0.977036	0.993977	1.20044	1.34164	1.23993	1.257	1.10472	1.81061	1.08193
	IFIT2	1.65171	1.03181	0.707743	0.884718	1.25302	5.7289	0.726664	1.88891	4.7717	1.27825	0.690944	1.31264	0.611888	1.05257	1.47045	1.14598	0.753422	1.7919	0.850195	0.183155	0.817071	1.71724	0.970255	1.25613	3.00175	1.31165	1.28965	1.05368	0.998052	0.873769	0.772812	0.9558	1.7495	0.737653
	KCNJ10	1.63457	1.1022	0.259533	0.214276	1.09061	2.87357	0.26709	1.26606	0.982627	1.39552	2.66413	0.135007	1.6004	0.722907	1.22603	0.991379	3.12364	1.53286	1.10217	0.695374	0.131778	0.989474	1.09439	0.591227	0.776394	1.85055	2.45294	1.95562	0.867525	1.80489	0.110533	1.61963	0.602162	3.38872
	OASL	1.55615	0.58261	1.30787	0.686508	0.811404	6.35215	0.954327	2.34227	5.28502	0.874583	0.641378	3.07656	0.685716	1.54977	1.60016	0.698809	0.674881	1.98851	0.594689	0.37402	0.984594	1.34583	1.20303	1.19943	1.97148	0.960472	1.13919	0.753105	0.808044	1.03713	1.13392	1.05125	1.52538	0.611738
